# Supplementary material for: COVID-19 Vaccine Hesitancy and Attitude toward Booster Doses among US Healthcare Workers
Source: Vaccines (Basel). 2021 Nov 19;9(11):1358. doi: 10.3390/vaccines9111358 (PMC8617683; doi:10.3390/vaccines9111358)
Supplement: Supplementary file 1 [file vaccines-09-01358-s001.zip]

Archive with 1 entries (1 files):
- vaccines-1370839-SI.pdf
